# Supplementary material for: Novel variants in the PRDX6 Gene and the risk of Acute Lung Injury following major trauma
Source: BMC Med Genet. 2011 May 31;12:77. doi: 10.1186/1471-2350-12-77 (PMC3121666; doi:10.1186/1471-2350-12-77)
Supplement: Additional file 1 — PCR primers and cycling conditions. [file 1471-2350-12-77-S1.XLS]

## Sheet: Sheet1
Additional file 1. PCR primers and initial cycling conditions
Primer ID	Fwd Primer	Rev Primer
A	GGCGACCCAATGTTTCTCTA	TTCTTTCGTCCACATCAGCA
B	TGGCAGAGGACCTTCTGAGT	AGGATAATGGTGGGGAGAGG
C	GGAATGGAATGTCTCGGTGT	TGACCCAGGACTTGCAGTAA
D	GCAGAAGCATTGCCAGTGTA	CCGGTGACAGACAATAAGCA
E	CCAGTGTCATCATCCAAACG	AGGTGGCATCCTTCAGACAC
F	AGAAAGGGGAGGGCAGAATA	GGGAGAAGAAACAGGGAAGG
GRE2	GGACAGGCATCTTATCTACCTTG	TTCAGACACTATAGGCCGTCTCT
ARE1	CAGGCGATTCTCCACCTTG	GGTGGCCACTTACGAGTCTCCCA
G	CCCAACTTTGAGGCCAATAC	AAATACCACTGCACCCTCAGA
H	GGGGTGGGGAGGATAAAAT	GACATGCCTGGAATGCTTCT
I	GAGTGGCCTATTCTTGCTAGTGA	TCCCGGTAAGGTAGGGAATACTA
J	AAACGTATTTACTGTGCCAACA	GCAAGACTGGGAGGAAAGTTAGT
K	TCTCAACTTCTGGAGACCTTCTG	AACAAATGCCTGACTGCAATAAT
L	CAGAGAAGCCAAGTGTCAACTTT	TCAGCATAAATTAGGAGTTGGGA
M	TTGCCCTTTCAATAGACAGTGTT	AGGTAGTATGCAGAGTGCTGAGG
N	ACTGCCTACCTAGCATCTCTCCT	TGGCATTAACTGCTATAGGATGC
O	CCTCAGCACTCTGCATACTACCT	TTCCTTTGGCAATATGTCACTTT
P	GAAGGGCAGTTATCTGTCTTGAA	GAGATGTGACAAATGTGGCATTA
Q	TCTGAACTATCAGAAGCAGTGCC	AAGGCATTCTAGGAATCAGGAAC
R	GGATCACAAGGTTAGGAGTTCAA	TCATAAAGCACCCTGACTCAGAT
S	GCTTAGCCCACCTTAAGTGCTAT	GAATCTAAACCCAACACATGCTC
T	ACCCAGAGGTACCTTGTATTTGG	AGAGCTGCCTTATGAAGAAGGAT
U	GGTACCAGCTAGAGGAGATAGGG	TCAGCTGGAGAGAGATGACTACC
V	CATCCACATTAGCAGTTGGTGTA	AGTTCTATGAGGGCAAGGACTTT
W	TTTATCTAACCCTTCCCTGATGG	CAAGGCCTTCAGGAATTAACTTT
X	GAAGGAGCAGTTAGTGCAAGAAA	AGCTTTGTCAACCATCAACAAAT
Y	CAATTCCATAAACACATCCTGGT	TGCCCTTTAGGACATAAATCTGA
Z	AAGAGCAGGGAAAGAGACCTTTA	CTTGGTCATGTGAGGATACAACA
AA	ACAGTCCCATGATGTTATGATCC	ATCACGAGGTCAAGAGTTTGAGA
BB	TAAGGTCACTAATCCCATTCACG	TTAGACTTGAACTCCTGTGCTCC
CC	CATGAGAGACAGGTCATTAAGCC	TGTTCACACAACAAAGAAATTGG
DD	TCCCTCTTACCTCTTATTCAGCC	AATTTGCATTGTTTCAAAGAGGA
EE	ACAACTTCAGAGGCAGTCTATGC	TTTAGGAGGCAGTACATCACCAT
FF	ATTGCTGCTGGTAGCTGTCTTAC	GCTGCTTCAGGATGTTATTATGG
GG	CAACAAATACTGCTGTTGTTCCA	ATATTTATTAACAGCAGGCCGGT
All primer pairs were tested using the cycling conditions listed below. The annealing tempurature was determined by gel electrophoresis.
Cycling Conditions
95oC for 10 min
95oC for 30 sec
Temp Gradient (50oC-62oC) for 30 sec
72oC for 1 min
Repeat steps 2-4 for 39 cycles
72oC for 5 min
