# Supplementary material for: Novel variants in the PRDX6 Gene and the risk of Acute Lung Injury following major trauma
Source: BMC Med Genet. 2011 May 31;12:77. doi: 10.1186/1471-2350-12-77 (PMC3121666; doi:10.1186/1471-2350-12-77)
Supplement: Additional file 4 — Confidence score for sequencing genotypes with only one variant. [file 1471-2350-12-77-S4.XLS]

## Sheet: Sheet1
Additional file 4. Confidence scores for sequencing genotypes with only one variant.
Knowns SNPs	Confidence Score
PRDX6_171710775	0.42
PRDX6_171711029	0.9
rs35152701	0.95
PRDX6_171713738	0.65
PRDX6_171713919	<5%
rs35918328	0.8
rs35679908	0.69
PRDX6_171715596	0.98
PRDX6_171716032	0.8
PRDX6_171716554	0.4
PRDX6_171716572	0.58
PRDX6_171716584	0.51
PRDX6_171716603	0.58
PRDX6_171723151	0.64
PRDX6_171723403	0.8
PRDX6_171723889	0.72
PRDX6_171723918	0.6
rs3833536	0.55
PRDX6_171724176	0.83
PRDX6_171724286	0.9
rs35358649	0.39
rs35547740	<5%
PRDX6_171725681	0.96
rs60587131	0.85
PRDX6_171727146	0.62
PRDX6_171729049	0.31
Confidence scores are reported as the percentage of overlap between heterozygous peaks. Confidence scores of less than 5% indicated a homozygous minor allele. For heterozygous alleles, a confidence score of less than 50% was considered ambiguous.
