# Supplementary material for: Novel variants in the PRDX6 Gene and the risk of Acute Lung Injury following major trauma
Source: BMC Med Genet. 2011 May 31;12:77. doi: 10.1186/1471-2350-12-77 (PMC3121666; doi:10.1186/1471-2350-12-77)
Supplement: Additional file 5 — Hardy-Weinberg equilibrium values. [file 1471-2350-12-77-S5.XLS]

## Sheet: HW
Additional file 5. Hardy-Weinberg equilibrium values
	European Americans			African Americans
SNP	HWE_ALI	HWE_Controls	Missing Genotype Frequency	HWE_ALI	HWE_Controls	Missing Genotype Frequency
hCV1948447	0.523	0.4474	0.01646	0.2305	1	0.01946
hCV25599136	1	1	0.1605	1	1	0.2296
hCV25599144	1	1	0.3992	1	1	0.2957
hCV9040425	0.5771	1	0.02058	0.8037	0.6219	0.01946
hCV9040434	0.7283	0.3787	0.4074	1	0.6663	0.3074
Position23855054	1	1	0.01235	1	0.2861	0.01946
Position23855203	1	1	0.679	1	0.3754	0.6615
Position23859396	1	1	0.01235	1	0.07678	0.01946
Position23863249	1	1	0.01235	1	0.09789	0.02335
PRDX6_171709910	1	1	0.4362	1	0.03868	0.4942
PRDX6_171711459	1	1	0.02058	1	0.4333	0.0428
PRDX6_171713872	1	1	0.03704	1	0.3743	0.07004
PRDX6_171715019	1	1	0.02881	1	0.3707	0.05837
PRDX6_171724949	0.5025	0.6029	0.02881	0.2428	1	0.0428
rs10753081	1	0.7022	0.00823	1	0.3228	0
rs2000	1	0.001537	0.04527	1	1	0.03113
rs33942654	0.3435	0.4474	0.02058	0.7888	0.268	0.05447
rs34129563	0.3115	1	0.02058	1	1	0.03891
rs34619706	0.3794	1	0.03704	1	1	0.04669
rs35244306	1	1	0.02058	1	0.3521	0.03891
rs35749242	1	1	0.02058	1	0.4654	0.03891
rs4354572	1	1	0.3539	1	0.3264	0.358
rs4382766	1	0.7022	0.02469	0.6017	0.5033	0.04669
rs4916362	1	0.7004	0.02058	1	0.2267	0.01946
rs57032935	0.2178	0.6008	0.03704	0.791	0.1396	0.08171
rs6671141	0.728	1	0.2099	0.599	0.8555	0.1634
rs6699179	1	1	0.214	1	1	0.1712
rs6702828	1	1	0.01235	1	1	0.02724
rs6702835	0.5861	0.8326	0.00823	0.05942	0.1534	0
rs7314	0.3841	0.831	0.04527	0.4098	0.005596	0.07782
rs7367963	1	0.6999	0.02881	0.6084	0.3874	0.01946
rs7521536	0.359	0.4476	0.02469	1	0.1428	0.0428
rs7529377	0.5405	0.3258	0.01646	0.5622	0.5591	0.02724
rs7540065	0.3963	1	0.02058	0.7975	0.4123	0.03891
rs912767	0.5405	0.3258	0.01646	0.5786	0.5591	0.02724
rs9425722	1	1	0.3416	1	0.3515	0.3346
rs9425725	1	1	0.01235	0.5953	1	0.02724
