# Supplementary material for: Novel variants in the PRDX6 Gene and the risk of Acute Lung Injury following major trauma
Source: BMC Med Genet. 2011 May 31;12:77. doi: 10.1186/1471-2350-12-77 (PMC3121666; doi:10.1186/1471-2350-12-77)
Supplement: Additional file 6 — Dominant and recessive models in African Americans and European Americans. [file 1471-2350-12-77-S6.XLS]

## Sheet: DomandRec
Additional file 6. Dominant and recessive inheritance models in African Americans and European Americans.
	African Americans					European Americans
SNP	MAF_ALI	MAF_Controls	Frequency of Missing Genotypes	p Value (Dominant)	p Value (Recessive)	MAF_ALI	MAF_Controls	Frequency of Missing Genotypes	p Value (Dominant)	p Value (Recessive)
hCV1948447	0.06164	0.05028	0.01946	0.7053	0.9993	0.2222	0.1962	0.01646	0.8401	0.2044
hCV25599136	0.02586	0.025	0.2296	0.8422	NA	0	0	0.1605	NA	NA
hCV25599144	0	0	0.2957	NA	NA	0	0.005435	0.3992	0.9993	NA
hCV9040425	0.3767	0.3464	0.01946	0.7813	0.7603	0.2716	0.2548	0.02058	0.8853	0.5932
hCV9040434	0.3056	0.2863	0.3074	0.4416	0.9469	0.2545	0.236	0.4074	0.8705	0.3653
Position23855054	0.08904	0.07821	0.01946	0.3978	0.9991	0	0	0.01235	NA	NA
Position23855203	0.1042	0.1746	0.6615	0.3738	0.9988	0	0	0.679	NA	NA
Position23859396	0.0411	0.02235	0.01946	0.1897	0.9993	0	0	0.01235	NA	NA
Position23863249	0.03472	0.02514	0.02335	0.4311	0.9993	0	0	0.01235	NA	NA
PRDX6_171709910	0.04167	0.06383	0.4942	0.6361	0.9991	0.025	0.005155	0.4362	0.1916	NA
PRDX6_171711459	0.1087	0.1751	0.0428	0.1463	0.9983	0	0	0.02058	NA	NA
PRDX6_171713872	0.08209	0.05233	0.07004	0.2287	0.9993	0	0.006369	0.03704	0.999	NA
PRDX6_171715019	0.05147	0.05172	0.05837	0.9892	0.9993	0	0.003165	0.02881	0.9993	NA
PRDX6_171724949	0.06522	0.05085	0.0428	0.6808	0.9993	0.2179	0.1899	0.02881	0.7395	0.1861
rs10753081	0.3699	0.337	0	0.5432	0.9695	0.3415	0.2893	0.00823	0.288	0.4388
rs2000	0.02083	0.01695	0.03113	0.7931	NA	0.05	0.04605	0.04527	0.6607	0.9988
rs33942654	0.3406	0.2902	0.05447	0.0566	0.9229	0.2342	0.195	0.02058	0.6403	0.1027
rs34129563	0.01449	0.008427	0.03891	0.5593	NA	0.06962	0.03459	0.02058	0.1152	0.9993
rs34619706	0.02899	0.0142	0.04669	0.287	NA	0.08	0.08491	0.03704	0.7727	0.5542
rs35244306	0.1087	0.08427	0.03891	0.3492	0.999	0	0.006289	0.02058	0.999	NA
rs35749242	0.07971	0.05899	0.03891	0.3989	0.9993	0	0.006289	0.02058	0.999	NA
rs4354572	0.1122	0.1724	0.358	0.3864	0.9985	0	0	0.3539	NA	NA
rs4382766	0.3456	0.3418	0.04669	0.8376	0.8918	0.3333	0.2893	0.02469	0.4093	0.3941
rs4916362	0.3493	0.3184	0.01946	0.5513	0.9872	0.3395	0.293	0.02058	0.3805	0.4357
rs57032935	0.3409	0.2882	0.08171	0.05349	0.8875	0.2308	0.1891	0.03704	0.5998	0.1007
rs6671141	0.375	0.3311	0.1634	0.2559	0.2608	0.2308	0.189	0.2099	0.5491	0.3979
rs6699179	0.008065	0	0.1712	0.9993	NA	0	0	0.214	NA	NA
rs6702828	0.006944	0.002809	0.02724	0.7784	NA	0	0	0.01235	NA	NA
rs6702835	0.4247	0.3696	0	0.06265	0.242	0.2711	0.2468	0.00823	0.6863	0.6315
rs7314	0.3385	0.2965	0.07782	0.4374	0.9631	0.2662	0.2484	0.04527	0.8195	0.5421
rs7367963	0.3493	0.3128	0.01946	0.6761	0.5894	0.3438	0.2949	0.02881	0.3472	0.432
rs7521536	0.3169	0.2914	0.0428	0.191	0.977	0.2375	0.1975	0.02469	0.7053	0.1041
rs7529377	0.2847	0.2556	0.02724	0.3602	0.5061	0.2407	0.1994	0.01646	0.6509	0.1063
rs7540065	0.3696	0.3539	0.03891	0.9216	0.8958	0.2658	0.2516	0.02058	0.8829	0.5696
rs912767	0.2917	0.2556	0.02724	0.2502	0.5049	0.2407	0.1994	0.01646	0.6509	0.1063
rs9425722	0.08	0.1736	0.3346	0.06458	0.9985	0	0	0.3416	NA	NA
rs9425725	0.1301	0.2006	0.02724	0.1536	0.9983	0	0	0.01235	NA	NA
